# Supplementary material for: Evaluating the transmission dynamics and host competency of aoudad (Ammotragus lervia) experimentally infected with Mycoplasma ovipneumoniae and leukotoxigenic Pasteurellaceae
Source: PLoS One. 2024 Jul 1;19(7):e0294853. doi: 10.1371/journal.pone.0294853 (PMC11216757; doi:10.1371/journal.pone.0294853)
Supplement: S1 Dataset — Data file of blood parameters collected. (XLSX) [file pone.0294853.s005.xlsx]

## Sheet: Sheet1
Date	Days_PI	Treatment	Animal_ID	Abs_WBC	Abs_Neutrophils	Rel_Neutro	Abs_Lymphocytes	Rel_Lympho	Abs_Monocytes	Rel_Mono	Abs_Eosinophils	Rel_Eos	PLT	PP	Fibrinogen	RBC	HGB	HCT	MCV	MCH	MCHC
2020-01-07	-24	Movi	1	15.79	7.9	0.500317	6.8	0.430652	0.9	0.0569981	0.2	0.0126662	526	7.7	400	14.9	14.5	41.1	27.5	9.7	35.3
2020-01-07	-24	Movi	2	6.81	4.2	0.61674	2.5	0.367107	0.1	0.0146843	0.1	0.0146843	480	7.5	300	16.59	15.5	46.5	28	9.3	33.3
2020-01-07	-24	Movi	3	6	1.7	0.283333	4.1	0.683333	0.2	0.0333333			501	6.7	500	22.63	15.4	46	20.3	6.8	33.5
2020-01-07	-24	Movi	4	4.73	1.9	0.401691	2.1	0.443975	0.2	0.0422833	0.5	0.105708	302	5.6	100	20.64	13.8	42	20.3	6.7	32.9
2020-01-07	-24	Movi	5	9.54	3.7	0.387841	5.1	0.534591	0.5	0.0524109	0.3	0.0314465	581	6.6	300	20.76	13.3	42	20.2	6.4	31.7
2020-01-07	-24	Movi	6	6.19	2.1	0.339257	3.7	0.597738	0.1	0.0161551	0.3	0.0484653	487	7.1	300	14.97	13.8	40	26.7	9.2	34.5
2020-01-07	-24	Movi	7	6.94	5.3	0.763689	1.5	0.216138			0.1	0.0144092	464	6.2	200	16.68	14.6	45	27	8.8	32.4
2020-01-07	-38	Wash	8
2020-01-07	-38	Wash	9	5.15	1.4	0.271845	3.7	0.718447			0.1	0.0194175	647	7	400	18.5	14.4	43	22.7	7.6	33.5
2020-01-07	-38	Wash	10	16.59	8.6	0.518385	6	0.361664	0.7	0.0421941	1.2	0.0723327	431	7	500	19.36	12.2	34	17.6	6.3	35.9
2020-01-07	-38	Wash	11	8.44	5.7	0.675355	1.9	0.225118	0.8	0.0947867	0.1	0.0118483	541	6.3	400	17.78	12.9	33	18.6	7.3	39.1
2020-01-07	-38	Wash	12	11.25	7.5	0.666667	2.9	0.257778	0.6	0.0533333	0.2	0.0177778	496	6.5	200	21.6	15.3	45	20.8	7.1	34
2020-01-07	-38	Wash	13	11.5	7.4	0.643478	3.6	0.313043	0.1	0.00869565	0.5	0.0434783	529	6.7	500	19.45	14	45	23.1	7.7	33.1
2020-01-07	-38	Wash	14	13.17	8.3	0.63022	4.2	0.318907	0.3	0.022779	0.4	0.0303721	378	6.5	200	22.46	14.9	44	19.6	6.6	33.9
2020-01-07		Control	15	17.32	15.4	0.889145	1.7	0.0981524	0.2	0.0115473			449	6.4	200	16.68	11.1	30	18	6.7	37
2020-01-07		Control	16	11.66	5.1	0.437393	5.8	0.497427	0.2	0.0171527	0.5	0.0428816	610	6.9	400	22	15.2	43	19.5	6.9	35.3
2020-01-07		Control	17	9.05	4.4	0.486188	4	0.441989	0.1	0.0110497	0.4	0.0441989	482	6.9	300	15.25	13.5	35	23	8.9	38.6
2020-01-07		Control	18	10.47	4.5	0.429799	5.2	0.496657	0.1	0.0095511	0.6	0.0573066	611	6.8	300	22.24	14.2	44	19.8	6.4	32.3
2020-01-07		Control	19	12.61	0.4	0.0317209	10.6	0.840603	1.6	0.126883			NA	7	400	15.62	13.1	35	22.4	8.4	37.4
2020-01-07		Control	20	7.78	5.6	0.719794	1.6	0.205656			0.5	0.0642674	326	7.4	400	16.68	15.3	46	27.6	9.2	33.3
2020-01-07		Control	21	7.74	4.9	0.633075	2.8	0.361757			0.1	0.0129199	459	6.9	300	17.73	14.4	45	25.4	8.1	32
2020-01-31	0	Movi	1	12.75	10.7	0.839216	1.4	0.109804	0.5	0.0392157	0.1	0.00784314	NA	7	400	11.54	11.2	30	26	9.7	37.3
2020-01-31	0	Movi	3	9.07	7.3	0.804851	1.6	0.176406	0.1	0.0110254			NA	7.1	500	18.86	12.8	36	19.1	6.8	35.6
2020-01-31	0	Movi	4	5.21	3.6	0.690979	1.4	0.268714	0.2	0.0383877			428	6.9	200	19.03	12.7	39	20.5	6.7	32.6
2020-01-31	0	Movi	5	4.48	3.1	0.691964	1.1	0.245536	0.1	0.0223214			NA	7.2	400	21.87	14.4	45	20.6	6.6	32
2020-01-31	0	Movi	6	6.47									NA	7.8	300	14.05	12.9	35	24.9	9.2	36.9
2020-01-31	0	Movi	7	6.6	5.3	0.80303	1	0.151515	0.3	0.0454545			NA	6.4	600	15.34	13.9	39	25.4	9.1	35.6
2020-01-31		Control	19	7.98									NA	8.3	600	16.61	14.6	39	23.5	8.8	37.4
2020-01-31		Control	21	5.46									NA	7.6	600	14.75	12	33	22.4	8.1	36.4
2020-02-14	0	Wash	8	12.69	10.2	0.803783	2.4	0.189125	0.1	0.00788022			585	6.4	400	19.22	14.5	38	19.8	7.5	38.2
2020-02-14	0	Wash	9	10.03	7.9	0.787637	1.8	0.179462	0.3	0.0299103			505	6.9	300	15.29	11.4	28.4	18.6	7.5	40.1
2020-02-14	0	Wash	12	8.82	5.8	0.657596	2.8	0.31746	0.1	0.0113379			427	5.8	300	18.94	13.4	36	19	7.1	37.2
2020-02-14	0	Wash	13
2020-02-14	0	Wash	14	11.99	8.3	0.692244	3.6	0.30025	0.1	0.00834028			186	7	200	22.3	15.3	44	19.7	6.9	34.8
2020-02-21	21	Movi	1	12.75	10.7	0.839216	1.4	0.109804	0.5	0.0392157	0.1	0.00784314	649	7	500	10.77	10.5	27.7	25.7	9.7	37.9
2020-02-21	21	Movi	3	9.07	7.3	0.804851	1.6	0.176406	0.1	0.0110254			584	5.7	400	11.78	7.6	19	16.1	6.5	40
2020-02-21	21	Movi	4	5.2	3.6	0.692308	1.4	0.269231	0.2	0.0384615			473	6.2	300	15.91	10.3	30	18.9	6.5	34.3
2020-02-21	21	Movi	5	4.48	3.1	0.691964	1.1	0.245536	0.1	0.0223214			333	6	300	16.34	10.3	29	17.7	6.3	35.5
2020-02-21	21	Movi	7	6.6	5.3	0.80303	1	0.151515	0.3	0.0454545			466	6.2	500	14.56	12.7	33	22.7	8.7	38.5
2020-02-21	7	Wash	8	21.91	19.7	0.899133	1.8	0.0821543	0.4	0.0182565			746	7	500	18.88	14.7	37.9	20.1	7.8	38.8
2020-02-21	7	Wash	9	11.56	9.9	0.856401	1.3	0.112457	0.2	0.017301			791	6.9	600	15.72	11.8	30.2	19.2	7.5	39.1
2020-02-21	7	Wash	12	4.65	3.8	0.817204	0.8	0.172043	0	0			571	6.9	700	11.5	8.9	22.9	19.9	7.7	38.9
2020-02-21	7	Wash	13	8.35	7.3	0.874251	1	0.11976	0.1	0.011976			923	6	600	16.75	12.2	32	19.1	7.3	38.1
2020-02-21	7	Wash	14	13.45	9.5	0.70632	2.3	0.171004	0.8	0.0594796			359	7.1	800	21.17	14.5	42	19.8	6.8	34.5
2020-02-28	28	Movi	1	15.11	13.9	0.919921	1.1	0.0727995	0.2	0.0132363			661	6.6	500	11.12	10.7	34.5	31	9.6	31
2020-02-28	28	Movi	3
2020-02-28	28	Movi	4	4.51	2.7	0.59867	1.5	0.332594	0.3	0.0665188			687	7.5	500	16.08	10.4	31.1	19.3	6.5	33.4
2020-02-28	28	Movi	5	6	3.5	0.583333	2.2	0.366667	0.2	0.0333333			634	7.2	400	14.74	9.1	28.3	19.2	6.2	32.2
2020-02-28	28	Movi	7	6.42	4.5	0.700935	1.9	0.29595					528	6.4	400	13.3	11.3	34.6	26	8.5	32.7
2020-02-28	14	Wash	8	14.65	12	0.819113	2.2	0.150171	0.4	0.0273038			497	7.2	500	15.75	11.9	36.1	22.9	7.6	33
2020-02-28	14	Wash	9	7.39	5	0.67659	2.3	0.311231	0.1	0.0135318			562	7.2	200	13.77	10.5	30	21.8	7.6	35
2020-02-28	14	Wash	12	11.55	10.2	0.883117	1.2	0.103896	0.2	0.017316			503	6.2	400	15.76	11.3	33.1	21	7.2	34.1
2020-02-28	14	Wash	13
2020-03-06	34	Movi	1	9.66	6	0.621118	3.4	0.351967	0.3	0.0310559			726	7	500	10.56	10.1	27	25.6	9.6	37.4
2020-03-06	34	Movi	3	8.01	6.1	0.761548	1.7	0.212235	0.2	0.0249688			1439	7.3	400	12.08	8.1	21	17.4	6.7	38.6
2020-03-06	34	Movi	4	3.55	2	0.56338	1.3	0.366197	0.1	0.028169	0.1	0.028169	1213	8.3	600	12.16	7.7	22	18.1	6.3	35
2020-03-06	34	Movi	5	8.82	7.8	0.884354	1.1	0.124717					1218	7.3	300	12.53	7.9	23	18.4	6.3	34.3
2020-03-06	34	Movi	7	5.55	3.9	0.702703	1.6	0.288288	0.1	0.018018			744	6.6	500	12.37	10.6	28	22.6	8.6	37.9
2020-03-06	20	Wash	8	12.06	10.4	0.862355	1.3	0.107794	0.2	0.0165837			852	7.2	400	13.48	10.2	26	19.3	7.6	39.2
2020-03-06	20	Wash	9	8.45	6.3	0.745562	1.9	0.224852	0.1	0.0118343			760	7.4	400	13.73	10.3	28	20.4	7.5	36.8
2020-03-06	20	Wash	12
2020-03-06	20	Wash	13	17.27	16.6	0.961204	0.7	0.0405327					916	7.4	400	10.3	7.8	28	27.2	7.6	27.9
2020-03-17	45	Movi	1	12.31	10.1	0.820471	2	0.16247	0.1	0.00812348	0.1	0.00812348	970	8	700	8.9	8.7	24	27	9.8	36.2
2020-03-17	45	Movi	3	8.42	6.4	0.760095	1.7	0.2019	0.3	0.0356295			1019	6.7	300	14.46	9.6	27	18.7	6.6	35.6
2020-03-17	45	Movi	4	5.41	3.7	0.683919	1.7	0.314233	0.1	0.0184843			947	6.9	400	14.35	9.4	25	17.4	6.6	37.6
2020-03-17	45	Movi	5	6.37	4.6	0.722135	1.7	0.266876	0.1	0.0156986	0.1	0.0156986	1064	7.7	600	14.44	9.5	26	18	6.6	36.5
2020-03-17	45	Movi	7	8.16	5.8	0.710784	2.2	0.269608	0.1	0.0122549			932	7	500	12.26	10.7	26.7	21.8	8.7	40.1
2020-03-17	31	Wash	8	11.14	9.1	0.816876	1.7	0.152603	0.1	0.00897666	0.2	0.0179533		6.6	200	13.35	10	26	19.5	7.5	38.5
2020-03-17	31	Wash	9
2020-03-17	31	Wash	12	6.97	5.6	0.803443	1.4	0.200861					800	6.5	400	13.79	9.9	27	19.6	7.2	36.7
2020-03-17	31	Wash	13	5.7	4.7	0.824561	0.9	0.157895	0.1	0.0175439	0.1	0.0175439	1091	7.4	600	11.73	9.2	25.3	21.6	7.8	36.4
2020-03-25	53	Movi	1
2020-03-25	53	Movi	3
2020-03-25	53	Movi	4	5.14	3	0.583658	1.9	0.36965	0.2	0.0389105	0.1	0.0194553	795	6.9	400	14.76	9.7	25	16.9	6.6	38.8
2020-03-25	53	Movi	5	8.6	4.6	0.534884	3.5	0.406977	0.2	0.0232558	0.2	0.0232558	875	7.6	600	16.22	10.7	34	21	6.6	31.5
2020-03-25	53	Movi	7	5.92	3.4	0.574324	2.1	0.35473	0.2	0.0337838	0.1	0.0168919	770	7.1	500	13.47	12	35	26	8.9	34.3
2020-03-27	39	Wash	8	6.21	4.3	0.692432	1.6	0.257649	0.2	0.0322061	0.1	0.0161031	778	7.2	300	14.14	10.6	31	21.9	7.5	34.2
2020-03-27	39	Wash	12	5.38	4.1	0.762082	1.1	0.204461	0.2	0.0371747		0	616	7.2	400	16.92	12.2	35	20.7	7.2	34.9
2020-03-27	39	Wash	13	2.9	2.1	0.724138	0.8	0.275862	0	0	0	0	1116	8.2	700	13.38	10.2	30	22.4	7.6	34
2020-04-03		Control	15	10.45	7.2	0.688995	2.6	0.248804	0.3	0.0287081	0.3	0.0287081	535	6.6	600	18.18	12.5	34	18.7	6.9	36.8
2020-04-03		Control	16	10.45	7.3	0.698565	2.1	0.200957	0.1	0.00956938	0.9	0.0861244	670	6.3	300	18.69	13	39	20.9	7	33.3
2020-04-03		Control	21	7.01	5	0.713267	1.3	0.185449	0.1	0.0142653	0.6	0.085592	197	6.9	400	14.1	11.1	31	22	7.9	35.8
										0.0223214
